# Supplementary material for: Determinants of Pre- and Post-Procedural Neurological Assessment, and Outcome of Carotid Endarterectomy or Stenting
Source: J Clin Med. 2024 Jul 17;13(14):4177. doi: 10.3390/jcm13144177 (PMC11278376; doi:10.3390/jcm13144177)
Supplement: Supplementary file 1 [file jcm-13-04177-s001.zip]

Archive with 1 entries (1 files):
- jcm-3084642-supplementary.pdf
